# Supplementary material for: Antimicrobial Activity of Artemisia dracunculus Oil-Loaded Agarose/Poly(Vinyl Alcohol) Hydrogel for Bio-Applications
Source: Gels. 2023 Dec 28;10(1):26. doi: 10.3390/gels10010026 (PMC10815380; doi:10.3390/gels10010026)
Supplement: Supplementary file 1 [file gels-10-00026-s001.zip]

Archive with 1 entries (1 files):
- gels-2794500-supplementary.pdf
